# Supplementary material for: Molecular Subtype-Associated Response to Cyclophosphamide–Epirubicin–Cisplatin Regimen in Recurrent or Metastatic Adenoid Cystic Carcinoma: A Retrospective Single-Center Study
Source: Cancers (Basel). 2026 Jun 4;18(11):1847. doi: 10.3390/cancers18111847 (PMC13256737; doi:10.3390/cancers18111847)
Supplement: Supplementary file 1 [file cancers-18-01847-s001.zip]

Archive with 1 entries (1 files):
- cancers-4340571-supplementary.pdf
